# Supplementary material for: The correlation between the pathological characteristics of pulmonary invasive mucinous adenocarcinoma and radiomic features and abnormal expression of the FoxM1 and Sox9 genes
Source: PLoS One. 2026 Apr 9;21(4):e0345780. doi: 10.1371/journal.pone.0345780 (PMC13065074; doi:10.1371/journal.pone.0345780)
Supplement: S1 File — (XLSX) [file pone.0345780.s001.xlsx]

## Sheet: Original data
Group Definitions	Group	Case No.	Sex	Age (years)	Smoking history	TNM stage	Tumor diameter (mm)	Mean Value	std.Deviation	Quantile 10	Quantile 25	Quantile 50	Quantile 75	Quantile 90	Skewness	Kurtosis	Entropy	Energy	Variavce	Surface Area	Flatness	Elongation	Minor Axis	Major Axis	High Gray Level Emphasis	FoxM1	Sox9 mRNA
1	PIMA group	1	Male	60	No	Ⅰ～Ⅱstage	3.75	22.79	2.99	39.43	54.47	114.09	190.51	183.47	0.05	3.03	8.04	0.006	194.98	1145.12	0.68	0.91	11.65	22.02	325.48	2.41	3.85
1	PIMA group	2	Female	59	Yes	Ⅲstage	4.48	25.65	3.35	14.92	56.35	150.02	129.43	198.22	0.02	3.88	8.49	0.004	435.68	613.86	0.8	0.92	12.54	21.94	358.19	3.7	3.28
1	PIMA group	3	Male	69	Yes	Ⅰ～Ⅱstage	4.36	19.57	3.31	34.15	44.06	110.35	158.8	212.89	0.01	3.2	9.18	0.005	544.49	1544.18	0.84	0.79	15.06	14.66	406.41	2.5	2.84
1	PIMA group	4	Male	52	No	Ⅰ～Ⅱstage	5.37	22.39	3.59	30.81	55.91	126.84	161.8	207.9	0.02	3.57	9.7	0.008	525.67	1610.01	0.66	1	12.28	16.73	324.62	3.31	3.42
1	PIMA group	5	Female	65	Yes	Ⅲstage	4.5	23.39	4.49	32.15	33.93	100.63	198.91	213.89	0.05	3.22	7.7	0.005	322.52	329.28	0.68	0.87	14.96	13.09	287.1	2.91	4.14
1	PIMA group	6	Male	61	No	Ⅰ～Ⅱstage	3.35	20.71	3.19	42.36	51.22	131.1	128.96	207.59	0.02	3.75	13.23	0.008	704.44	1332.97	0.61	0.9	14.12	17.46	387.55	2	3.1
1	PIMA group	7	Female	73	Yes	Ⅲstage	4.07	19.36	2.56	30.54	43.55	112.95	161.2	203.12	0.05	3.65	7.97	0.003	329.09	1296.55	0.78	1.07	11.26	16.1	344.98	3.1	2.17
1	PIMA group	8	Female	65	No	Ⅰ～Ⅱstage	4.03	23.51	3.07	29.87	38.15	122.81	117.92	209.55	0.05	4.14	9.18	0.009	435.68	1018.16	0.82	1.19	10.26	13.81	321.34	2.09	3.51
1	PIMA group	9	Male	63	No	Ⅲstage	3.93	23.25	2.99	32.56	51.06	110.35	163.4	186.31	0.04	2.96	8.8	0.003	385.4	889.34	0.54	0.59	11.05	14.33	333.44	2.49	3.25
1	PIMA group	10	Male	60	Yes	Ⅲstage	4.5	17.89	4.57	35.63	53.77	112.44	139.94	202.84	0.04	3.38	4.86	0.006	347.22	1562.16	0.97	0.93	9.83	18.12	425.74	2.42	3.14
1	PIMA group	11	Female	65	Yes	Ⅰ～Ⅱstage	3.7	23.52	3.64	35.97	50.84	118.95	126.46	197.61	0.03	3.01	7.63	0.006	435.68	1276.75	0.42	0.58	9.94	16.33	309.53	3.02	4.78
1	PIMA group	12	Male	55	No	Ⅲstage	5.1	26.28	4	9.88	58.09	98.63	158.77	178.58	0.06	3.37	8.53	0.006	298.64	1913.28	0.84	1.08	9.34	14.43	306.91	2.21	4.11
1	PIMA group	13	Male	74	Yes	Ⅰ～Ⅱstage	4.33	20.86	5.47	52.45	41.36	110.01	164.19	185.88	0.03	2.75	11.83	0.003	366.25	1762.2	0.66	1.13	3.74	17.55	363.59	1.73	3.57
1	PIMA group	14	Female	80	No	Ⅰ～Ⅱstage	4.71	24.84	3.4	59.35	36.51	90.22	184.78	188.75	0.04	3.52	10	0.009	565.47	1146.63	0.77	0.67	14.29	16.14	305.72	2.37	4.42
1	PIMA group	15	Male	52	Yes	Ⅲstage	3.42	24.22	1.85	32.97	39.49	110.35	139.77	177.08	0.04	2.9	9.09	0.008	627.94	1517.71	0.84	0.53	11.67	10.18	311.86	2.57	2.83
1	PIMA group	16	Male	63	Yes	Ⅰ～Ⅱstage	4.24	22.49	4.66	57.03	57.91	86.44	186.59	209.44	0.03	3.06	9.23	0.004	423.49	1466.4	0.54	0.9	13.92	16.95	376.16	2.16	3.82
1	PIMA group	17	Female	52	No	Ⅲstage	4.37	19.34	2.65	42.63	41.69	81.79	146.69	176.81	0.05	3.97	10.52	0.004	467.12	2289.97	0.84	1	10.3	21.2	382.14	2.35	2.7
1	PIMA group	18	Male	68	Yes	Ⅲstage	4.28	21.74	4.58	19.33	53.38	135.54	169.27	179.98	0.02	2.83	6.37	0.001	450.94	1903.31	0.79	0.79	7.24	16.25	438.67	1.65	2.39
1	PIMA group	19	Female	57	No	Ⅰ～Ⅱstage	2.61	22.82	4.41	41.25	52.93	139.18	127.08	207.03	0.05	2.1	6.96	0.004	523.34	1580.15	0.66	1.06	13.96	22.82	404.19	2.46	3.86
1	PIMA group	20	Male	51	Yes	Ⅲstage	4.01	24.47	6.08	37.21	39.08	96.93	145.62	188.8	0.02	2.84	9.18	0.005	563.86	1223.97	0.54	0.46	11.52	21.9	350.64	3.26	2.77
1	PIMA group	21	Female	71	No	Ⅰ～Ⅱstage	3.81	20.91	2.78	32.25	52.61	119.37	171.63	199.07	0.06	4.14	16.63	0.003	579.76	863.79	0.57	0.85	9.38	17.07	339.64	2.51	2.53
1	PIMA group	22	Male	64	No	Ⅲstage	3.05	22.02	3.09	42.48	31.39	81.89	153.18	183.09	0.04	4.12	11.88	0.01	620.1	1660.1	0.87	0.67	11.89	19.46	426.76	1.9	1.89
1	PIMA group	23	Male	62	Yes	Ⅰ～Ⅱstage	3.53	17.41	5.7	36.33	52.21	119.47	146.31	177	0.06	4.36	5.13	0.004	292.76	1901.74	0.88	0.8	13.42	14.74	406.32	1.63	2.1
1	PIMA group	24	Female	49	No	Ⅰ～Ⅱstage	4.87	15.84	6.08	36.96	37.06	101.61	152.41	200.81	0.04	3.52	10.1	0.001	504.71	1431.78	0.89	1.12	12.14	18.03	330.37	3.22	3.22
1	PIMA group	25	Male	66	Yes	Ⅲstage	4.3	21.72	4.38	32.82	65.5	109.33	193.28	199.3	0.06	4.5	12.27	0.002	381.39	338.85	0.88	0.8	14.59	18.5	448	2.55	4.98
1	PIMA group	26	Female	63	Yes	Ⅰ～Ⅱstage	3.19	19.22	4.53	32.6	39.23	111.43	180.4	184.92	0.04	3.01	8.93	0.01	287.75	1715.83	0.69	0.99	7.24	20.37	412.67	2.33	4.18
1	PIMA group	27	Male	66	No	Ⅲstage	3.56	22.07	4.17	43.39	54.94	148.44	180.83	213.98	0.04	3.19	7.18	0.001	441.26	912.46	0.62	0.69	13.2	15.01	288.31	2.32	2.88
1	PIMA group	28	Male	59	Yes	Ⅰ～Ⅱstage	4.3	19.97	2.52	39.2	43.08	63.42	217.51	203.73	0.03	2.6	7.04	0.012	390.71	1568.51	0.51	0.81	9.33	11.84	384.16	2.26	4
1	PIMA group	29	Female	60	No	Ⅰ～Ⅱstage	3.94	21.69	3.32	9.13	32.22	107.8	148.9	181.33	0.04	3.66	9.86	0.006	455.87	1092.54	0.43	0.66	10.16	21.92	323.28	2.68	3.66
1	PIMA group	30	Male	77	Yes	Ⅲstage	3.24	18.87	5.4	47.73	45.28	80.57	125.22	215.18	0.04	3.77	9.18	0.001	334.27	623.69	0.76	0.82	12.25	11.68	450.54	1.57	2.76
1	PIMA group	31	Female	57	Yes	Ⅰ～Ⅱstage	3.77	20.8	3.6	39.42	49.62	114.92	151.6	189.9	0.07	2.49	9.18	0.008	531.48	2040.55	0.71	0.65	15.54	20.95	368.35	2.62	3.33
1	PIMA group	32	Female	59	No	Ⅲstage	5.64	19.59	4.25	32.16	49.46	111.77	151.8	216.42	0.05	3.91	7.67	0.01	209.87	1125.25	0.58	0.65	11.52	17.33	437.45	2.44	3.23
1	PIMA group	33	Male	41	Yes	Ⅰ～Ⅱstage	3.45	20.01	3.78	41.38	32.8	161.4	151.46	207.84	0.06	4.11	3.38	0.005	301.38	1569.82	0.53	1.22	13.09	21.36	337.7	1.42	2.03
1	PIMA group	34	Male	59	Yes	Ⅲstage	4.38	22.25	2.82	18.71	62.71	104.65	176.73	216.69	0.02	2.43	8.78	0.012	435.68	935.99	0.61	0.5	10.8	14.5	376.76	2.18	2.91
1	PIMA group	35	Female	77	No	Ⅲstage	4.92	22.02	3.83	40.01	54.4	109.59	144.8	190.04	0.05	3.28	8.18	0.004	435.68	1467.41	0.91	0.92	8.47	16.09	446.92	3.01	2.17
1	PIMA group	36	Male	69	Yes	Ⅰ～Ⅱstage	3.49	23.75	5.12	30.91	32.32	123.38	167.82	178.64	0.04	3.02	9.61	0.009	435.68	1628.82	0.68	0.86	11.57	11.44	289.93	2.67	2.4
1	PIMA group	37	Male	72	No	Ⅲstage	3.82	19.22	3.41	32.25	32.89	98.74	165.31	205.48	0.02	4.25	6.99	0.005	435.68	911.95	0.75	0.76	9.85	17.17	344.77	2.44	3.35
1	PIMA group	38	Female	81	Yes	Ⅰ～Ⅱstage	2.6	22.45	2.86	21.3	41.87	88.91	125.59	207.36	0.04	3.04	7.23	0.007	409.91	1663.77	0.91	1.01	11.2	20.09	368.42	2.01	2.55
1	PIMA group	39	Male	61	Yes	Ⅰ～Ⅱstage	5.8	20.21	4.06	39.45	53.75	101.63	109.13	189.56	0.04	3.92	9.18	0.007	534.46	1486.27	0.58	0.94	9.61	20.12	386.08	3.27	3.09
1	PIMA group	40	Male	72	No	Ⅲstage	3.98	21.08	4.14	39.07	54.78	140.24	166.94	210.62	0.05	2.83	6.19	0.004	359.93	1439.09	0.94	1.07	14.47	19.33	387.22	3.08	3.95
1	PIMA group	41	Female	70	Yes	Ⅰ～Ⅱstage	5.21	21.94	2.83	46.87	50.59	133.77	187.53	182.78	0.03	3.77	11.55	0.005	555.3	1180.84	0.69	0.73	12.27	16	335.02	2.84	2.53
1	PIMA group	42	Male	58	No	Ⅲstage	4.52	16.72	3.96	28.01	49.82	110.35	188.27	191.74	0.06	3.39	9.18	0.002	299.18	1001.83	0.64	1.02	11.33	19.09	424.28	2.46	2.68
1	PIMA group	43	Female	73	Yes	Ⅲstage	4.83	24.06	2.89	35.11	57.4	158.13	179.53	193.28	0.03	3.5	12.59	0.006	442.71	1504.82	0.49	0.88	15.96	18.77	387.31	3.22	3.77
1	PIMA group	44	Male	63	Yes	Ⅰ～Ⅱstage	2.62	16.72	3.02	32.25	43.57	127.59	155.51	171.43	0.04	3.2	7.02	0.004	421.53	985.88	0.55	0.91	14.03	16.51	358.52	2.62	3.41
1	PIMA group	45	Female	85	No	Ⅲstage	3.3	17.91	3.72	38.75	39.16	115.81	181.38	181.02	0.06	3.53	9.04	0.005	503.02	2111.95	0.85	1.05	11.52	13.04	396.1	3.53	2.72
1	PIMA group	46	Male	63	Yes	Ⅰ～Ⅱstage	5.08	18.7	4.24	28.31	54.27	131.17	149.14	206.97	0.05	2.37	7.29	0.001	415.03	2300.12	0.76	0.54	12.41	18.19	414.48	1.82	3.26
1	PIMA group	47	Male	59	No	Ⅲstage	4.28	21.61	4.14	13.96	40.51	108.6	219.26	190.26	0.04	3.48	12.06	0.007	280.58	1116.89	0.65	1.02	7.17	20.92	421.85	2.92	2.94
1	PIMA group	48	Female	71	Yes	Ⅰ～Ⅱstage	4.95	23.52	4.96	7.91	40.15	131.06	174.22	205.6	0.06	3.2	7.81	0.004	363.91	1919.78	0.98	0.73	10.74	14.85	346.02	2.25	2.89
1	PIMA group	49	Male	55	Yes	Ⅰ～Ⅱstage	4.04	20.16	4.44	40.16	35.67	124.65	139.61	186.15	0.07	3.68	8.43	0.008	228.07	1421.68	0.69	0.68	8.51	18.08	385.29	2.79	1.43
1	PIMA group	50	Female	81	No	Ⅲstage	4.32	19.79	4.77	40.47	57.97	106.86	130.64	222.69	0.02	2.8	4.94	0.004	403.24	1120.06	0.74	0.88	7.99	18.94	305.84	2.59	4
1	PIMA group	51	Male	71	Yes	Ⅰ～Ⅱstage	4.87	23.36	6.04	26.72	39.1	109.85	146.72	187.19	0.04	2.24	4.35	0.002	392.85	872.92	0.81	0.87	15.51	14.06	358.2	3.25	3.3
1	PIMA group	52	Male	49	No	Ⅲstage	3.52	20.16	5.46	32.25	45.02	87.22	194.11	176.44	0.04	3.11	7.85	0.009	427.64	1797.19	0.9	1.01	15.52	15.41	333.02	2.07	3.42
1	PIMA group	53	Female	76	Yes	Ⅰ～Ⅱstage	4.92	20.98	4.74	22.3	40.14	124.33	155.15	205.31	0.03	2.7	7.25	0.004	562.01	1512.37	0.59	0.79	11.56	15.99	375.71	3.19	3.36
1	PIMA group	54	Male	60	Yes	Ⅰ～Ⅱstage	6.36	24.43	3.94	36.83	49.09	105.91	167.06	190.83	0.03	2.81	9.86	0.007	340.95	1290.09	0.85	0.85	12.3	17.85	361.57	2.09	3.14
1	PIMA group	55	Female	53	No	Ⅲstage	4.71	22.3	4.5	33.23	50.11	115.87	162.03	215.53	0.03	3.71	8.65	0.009	424.74	1225.13	0.74	1.08	10.53	12.2	392.46	0.86	3.86
1	PIMA group	56	Female	76	Yes	Ⅰ～Ⅱstage	4.92	23.96	4.82	13.98	44.4	128.79	213.74	203.41	0.01	3.09	13.82	0.006	435.68	1147.44	1.07	0.81	9.63	21.19	324.53	2.87	2.87
1	PIMA group	57	Male	37	No	Ⅲstage	3.79	22.08	3.73	30.16	45.39	156.01	179.38	180.09	0.01	2.9	10.17	0.003	441.29	1719.8	1.04	1.04	12.54	18.42	334.89	2.03	2.3
1	PIMA group	58	Male	60	No	Ⅰ～Ⅱstage	6.1	25.25	3.08	35.85	39.91	125.15	139.16	181.39	0.03	3.2	7.78	0.005	458.35	1021.91	0.58	0.91	9.05	13.6	398.66	2.62	3.63
1	PIMA group	59	Female	68	Yes	Ⅲstage	3.81	24.5	3.82	40.37	36.28	124.01	161.43	188.83	0.06	3.34	9.61	0.008	358.1	1269.39	0.63	0.88	7.54	17.09	382.5	2.98	2.05
1	PIMA group	60	Male	76	No	Ⅰ～Ⅱstage	2.4	20.02	5.1	49.51	38.33	103.42	170.49	191.59	0.03	3.03	9.37	0.006	456.99	1301.25	0.59	0.81	10.33	14.31	416.95	3.28	2.76
1	PIMA group	61	Male	73	Yes	Ⅰ～Ⅱstage	2.96	24.29	3.06	36.81	38.34	116.4	151.15	173.29	0.04	3.01	10.23	0.007	483.07	1032.9	0.93	0.99	11.97	16.18	385.94	3.55	3.46
1	PIMA group	62	Female	71	Yes	Ⅲstage	3.23	19.07	3.68	27.06	63.65	111.94	159.88	205.54	0.05	3.21	11.36	0.01	322.42	1873.19	0.77	1.36	9.26	18.4	385.13	2.9	4.1
1	PIMA group	63	Male	59	No	Ⅰ～Ⅱstage	3.91	22.18	5.03	35.18	54.55	115.53	168.15	203.28	0.03	3.53	6.9	0.008	475.08	1353.15	0.76	0.96	7.49	18.6	420.3	2.55	2.42
1	PIMA group	64	Male	67	Yes	Ⅰ～Ⅱstage	3.11	20.97	3.89	25.87	49.36	101.46	206.09	212.4	0.02	2.46	11.95	0.005	386.7	1750.66	0.66	0.38	16.21	12.82	334.59	2.4	2.67
1	PIMA group	65	Female	60	No	Ⅲstage	3.76	22.93	3.66	26.58	40.22	110.35	160.5	179.76	0.04	2.87	10.93	0.008	440.87	1643.24	0.57	0.38	13.4	19.53	348.96	2.52	2.23
1	PIMA group	66	Male	68	Yes	Ⅰ～Ⅱstage	3.22	26.37	3.46	44.35	45.68	106.24	162.96	194.13	0.04	3.27	7.51	0.005	379.06	1328.65	0.62	1.09	11.52	8.83	322.36	2.83	2.85
1	PIMA group	67	Female	67	Yes	Ⅲstage	3.67	17.61	3.58	16.53	51.71	87.98	176.95	198.83	0.03	3.2	11.48	0.003	537.26	2239.07	0.49	1.1	12.48	14.99	391.21	1.9	3.63
1	PIMA group	68	Male	70	No	Ⅰ～Ⅱstage	3.32	16.66	3.43	36	38.67	105.87	162.57	182.24	0.02	3.36	12.15	0.003	530.31	1487.09	0.84	1.03	11.58	12.23	359.65	1.38	2.84
1	PIMA group	69	Female	50	Yes	Ⅰ～Ⅱstage	3.1	18.79	2.87	32.5	43.57	109.42	118.46	200.23	0.06	3.4	8.04	0.002	475.3	1849.45	0.59	0.72	11.52	13.21	348.52	1.88	2.7
1	PIMA group	70	Male	59	Yes	Ⅲstage	5.1	22.53	6.38	32.25	55.71	80.87	165.87	189.03	0.05	3.09	12.38	0.008	521.03	1006.52	0.72	0.93	11.86	11.32	354.82	2.52	2.92
1	PIMA group	71	Male	65	Yes	Ⅰ～Ⅱstage	4.27	19.17	3.08	36.12	59.94	129.37	162.25	184.15	0.04	2.12	11.58	0.001	501.05	1218.54	0.67	1.08	7.73	22.64	351.97	3.32	3.97
1	PIMA group	72	Female	57	No	Ⅲstage	2.89	24.52	1.16	25.81	58.44	117.14	164.87	216.32	0.05	1.82	8.94	0.005	435.68	1080.46	0.58	0.69	10.92	9.22	332.2	2.44	1.96
1	PIMA group	73	Male	57	Yes	Ⅰ～Ⅱstage	4.62	23.1	3.1	35.8	45.35	107.36	160.75	209.02	0.01	3.44	2.58	0.003	532.88	1821.24	0.55	0.82	15.35	17.66	346.58	2.67	3.61
1	PIMA group	74	Female	80	No	Ⅰ～Ⅱstage	3.44	22.53	2.99	44.28	60.19	97.83	155.69	206.82	0.04	3.23	4.87	0.012	540.07	1459.61	0.6	0.88	11.48	18	372.73	2.99	3.81
1	PIMA group	75	Female	78	Yes	Ⅲstage	4.92	22.52	4.53	29.9	30.83	96.44	113.05	181.9	0.06	3.95	9	0.006	457.33	1256.93	0.66	0.75	13.75	14.12	327.45	2.9	2.78
1	PIMA group	76	Male	63	Yes	Ⅲstage	4.4	23.18	3.82	49.04	40.97	112.83	195.65	210.13	0.04	3.06	9.18	0.006	378.37	1600.14	0.53	1.08	15.21	15.87	368.93	2.46	3.87
1	PIMA group	77	Female	75	No	Ⅲstage	4.41	22.16	3.19	31.45	34.99	102.42	144.71	188.52	0.04	3.07	9.18	0.008	296.83	885.6	0.87	0.68	11.52	13.92	356.82	2.4	3.36
1	PIMA group	78	Male	85	Yes	Ⅰ～Ⅱstage	4.81	20.4	3.31	32.61	43.66	106.24	170.1	210.75	0.05	3.05	8.52	0.003	404.02	1068.95	0.86	0.57	11.51	14.11	382.09	2.62	3.58
1	PIMA group	79	Female	65	Yes	Ⅲstage	3.35	18.85	3.58	34.61	66.53	102.56	85.62	189.78	0.04	2.29	10.6	0.004	597.29	1364.31	0.91	0.47	10.9	15.19	323.25	2.4	4.01
1	PIMA group	80	Female	57	No	Ⅰ～Ⅱstage	3.95	18.79	1.86	32.25	53.9	104.53	149.77	197.49	0.01	3.14	8.86	0.002	386.59	1910.14	0.84	0.41	12.29	13.03	351.82	3.13	2.41
1	PIMA group	81	Male	75	Yes	Ⅲstage	5.13	25.71	4.18	18.39	53.24	119.94	174.27	200.1	0.03	4.02	8.88	0.004	369.6	1029.52	0.65	0.79	11.52	14.32	453.43	3.21	3.94
1	PIMA group	82	Male	68	No	Ⅰ～Ⅱstage	4.86	18.19	4.27	28.1	37.16	72.73	154.64	213.19	0.06	2.97	10.74	0.002	548.44	817.45	0.88	0.81	15.69	13.82	354.6	2.51	1.7
1	PIMA group	83	Female	67	Yes	Ⅲstage	2.21	19.79	3.97	32.25	44.3	121.67	165.28	202.53	0.07	2.99	5.96	0.002	375.25	830.41	0.7	0.69	6.41	19.31	383.44	2.33	3.7
1	PIMA group	84	Male	63	Yes	Ⅰ～Ⅱstage	3.82	22.29	3.26	50.08	40.58	110.35	195.3	204.11	0.04	1.9	8.37	0.006	608.75	125.89	0.8	0.92	12.72	14.4	374.97	2.47	2.81
1	PIMA group	85	Male	64	No	Ⅰ～Ⅱstage	5.5	18.62	2.47	29.37	60.77	116.84	177.03	209.65	0.05	2.62	8.85	0.007	650.63	849.14	0.9	0.75	11.38	13.78	338.26	2.21	3.84
1	PIMA group	86	Female	71	Yes	Ⅲstage	3.14	21.96	3.52	31.11	57.95	117.36	200.64	221.95	0.06	3.78	9.18	0.006	435.68	1486.35	0.58	1.21	10.59	14.57	358.07	2.48	2.36
1	PIMA group	87	Male	60	No	Ⅰ～Ⅱstage	4.72	17.72	2.56	16.11	48.75	95.59	146.55	212.99	0.04	3.34	6.9	0.006	319.55	1331.17	0.68	0.88	14.73	18.43	310.32	2.68	2.01
1	PIMA group	88	Male	85	Yes	Ⅰ～Ⅱstage	5.48	22.41	2.72	50.5	45.4	64.59	136.72	189.02	0.02	3.12	7.79	0.007	636.88	1668.38	0.77	1.26	14.55	20.04	356.42	3.57	4.02
1	PIMA group	89	Female	65	Yes	Ⅲstage	3.9	20.19	2.61	37.05	58.47	112.51	207.59	187.96	0.03	3.21	4.44	0.007	319.15	1606.82	0.92	0.97	11.42	13.52	370.91	2.31	2.79
1	PIMA group	90	Male	55	No	Ⅰ～Ⅱstage	4.15	22.87	3.42	24.68	45.8	111.49	159.69	189.73	0.07	3.2	11.75	0.004	711.87	1625.61	0.44	0.97	13	19.77	339.09	1.72	3.56
1	PIMA group	91	Female	79	Yes	Ⅲstage	5.11	18.18	3.67	42.94	40.74	76.95	168.11	198.79	0.02	1.91	7.89	0.008	476.15	1136.4	0.8	0.87	6.69	17.17	400.99	3.14	2.42
1	PIMA group	92	Male	70	No	Ⅰ～Ⅱstage	3.27	18.36	5.3	38.75	51.13	108.17	180.52	192.05	0.05	2.45	12.18	0.006	499.79	1003.9	0.86	0.9	12.48	21.2	449.28	2.7	2.86
1	PIMA group	93	Female	58	Yes	Ⅰ～Ⅱstage	4.81	22.11	4.45	21.55	35.53	66.26	181.45	213.24	0.08	3	5.31	0.009	435.68	1337.16	0.47	0.84	11.58	13.17	387.53	2.52	4.65
1	PIMA group	94	Male	76	Yes	Ⅲstage	4.72	21.65	4.73	35.37	44.42	100.84	162.25	180.44	0.04	1.73	11.78	0.008	523.48	403.04	0.98	0.64	10.59	17.21	290.24	2.11	1.91
1	PIMA group	95	Male	74	No	Ⅰ～Ⅱstage	4.43	26.03	4.39	26.6	38.16	73.14	191.23	171.85	0.06	3.14	13.75	0.008	492.77	1706.11	0.78	0.64	7.39	12.71	334.67	2.44	3.92
1	PIMA group	96	Female	57	Yes	Ⅲstage	4.87	21.71	5.17	32.25	39.91	101.79	187.96	161.33	0.05	3.41	10.04	0.008	435.68	1027.81	0.86	0.95	7.96	11.97	305.92	3.33	3.01
1	PIMA group	97	Male	69	No	Ⅰ～Ⅱstage	4.15	20.09	4.75	28.51	34.43	67.85	159.84	185.74	0.04	2.14	9.29	0.005	383.25	1108.98	0.87	1.16	11.28	14.95	427.33	2.81	2.51
1	PIMA group	98	Female	64	Yes	Ⅰ～Ⅱstage	3.4	20.2	5.44	35.11	55.88	76.63	145.38	203.76	0.05	3.1	2.78	0.004	330.36	1510.76	0.54	0.62	10.42	19.46	410.06	2.82	3.22
1	PIMA group	99	Male	61	No	Ⅲstage	4.6	19.99	3.02	39.26	37.61	138.35	161.9	179.05	0.06	2.73	9.15	0.005	323.44	1673.97	0.77	0.85	7.72	19.18	394.35	2.39	1.84
1	PIMA group	100	Male	66	No	Ⅰ～Ⅱstage	4.38	21	4.12	24.89	51.47	105.04	163.47	213	0.06	2.72	9.18	0.001	317.91	1761.09	0.52	0.57	11.58	13.37	363.01	2.51	3.05
1	PIMA group	101	Female	54	Yes	Ⅲstage	3.73	18.39	4.75	9.66	68.41	150.71	175.5	222.12	0.05	2.63	5.47	0.006	415.81	1476.87	0.54	0.88	11.45	14.76	324.8	2.47	2.32
1	PIMA group	102	Male	72	Yes	Ⅲstage	3.9	19.93	3.06	41.07	45.83	79.81	189.95	212.81	0.03	3.25	9.25	0.009	157.62	1742.88	0.65	1.15	8.95	9.76	354.52	2.32	3.47
1	PIMA group	103	Female	71	No	Ⅰ～Ⅱstage	5.33	22.13	2.64	16.85	36.18	87.38	162.41	190.61	0.07	3.2	6.1	0.002	654.1	1522.7	0.58	0.95	12.35	17.38	391.87	1.94	3.32
1	PIMA group	104	Female	62	Yes	Ⅲstage	4.5	22.33	2.51	34.1	49.6	124.87	178.99	191.25	0.01	2.88	7.8	0.003	439.53	498.57	0.88	0.97	9.73	15.76	394.32	1.52	2.65
1	PIMA group	105	Male	64	No	Ⅰ～Ⅱstage	4.87	20.29	3.48	20.86	63.83	124.22	122.17	208.86	0.05	3.46	9.05	0.005	526.26	1919.83	0.51	0.45	14.85	19.74	352.48	2.4	3.14
1	PIMA group	106	Male	61	Yes	Ⅲstage	5.29	20.5	4.49	36.29	39.4	115.99	198.14	198.92	0.04	4.1	9.37	0.002	447.31	1828.44	0.61	1	11.52	15.84	264.86	2.93	3.12
1	PIMA group	107	Female	65	Yes	Ⅰ～Ⅱstage	5.31	24.2	1.1	44.22	44.34	87.54	150.04	191.27	0.04	3.2	10.01	0.003	454.16	1302.41	0.94	0.77	10.83	16.25	414.22	1.94	3.15
1	PIMA group	108	Female	58	No	Ⅲstage	4.57	20.69	2.2	32.25	50.87	123.91	123.57	173.83	0.03	3.8	12.28	0.005	367.42	642.63	0.84	0.42	7.26	21.62	381.17	2.35	3.14
1	PIMA group	109	Male	48	Yes	Ⅰ～Ⅱstage	5.22	20.79	3.16	31.69	56.15	85.67	150.6	174.66	0.04	3.29	10.3	0.008	426.88	100.65	0.61	0.87	12.45	17.06	377.85	2.96	2.2
1	PIMA group	110	Female	63	No	Ⅰ～Ⅱstage	3.36	24.47	4.5	20.23	50.57	143.37	159.78	218.18	0.05	2.74	13.44	0.002	444.19	1313.09	1.02	1	11.56	16.29	371.29	3.02	3.21
1	PIMA group	111	Male	79	Yes	Ⅲstage	3.21	19.68	5.49	31.91	50.56	110.35	187.29	220.78	0.04	2.86	9.18	0.004	315.44	1966.55	0.56	0.85	13.03	18.56	361.86	2.58	4
1	PIMA group	112	Male	65	Yes	Ⅰ～Ⅱstage	3.71	26.91	4.14	9.72	38.55	151.24	162.58	191.39	0.05	3.2	6.3	0.002	362.87	826.68	0.81	0.62	15.47	16.31	303.71	2.31	3.27
1	PIMA group	113	Female	60	No	Ⅰ～Ⅱstage	3.24	24.88	3.11	19.64	61.9	110.08	179.13	212.44	0.08	3.85	10	0.003	435.68	1707.91	0.61	0.77	8.56	12.77	421.85	2.4	3.3
1	PIMA group	114	Male	78	Yes	Ⅲstage	3.62	20.92	4.03	11.34	48.34	99.32	168.96	201.29	0.05	4.06	12.14	0.005	429.13	663.03	0.9	1.01	11.06	15.6	332.93	2.37	2.51
1	PIMA group	115	Female	51	No	Ⅰ～Ⅱstage	4.48	22.71	3.58	30.26	50.14	110.35	149.44	189.25	0.06	3.19	10.71	0.006	450.46	341.13	0.5	1.01	12.67	19.64	379.94	1.08	4.82
1	PIMA group	116	Male	71	Yes	Ⅲstage	3.9	22.56	3.41	32.25	51.91	94.43	177.23	179.97	0.03	3.85	10.93	0.008	435.68	1549.87	0.6	0.98	10.72	11.17	364.4	2.16	2.3
1	PIMA group	117	Female	61	Yes	Ⅲstage	4.63	19.67	4.74	32.7	43.72	114.82	122.06	183.59	0.07	3.86	11.41	0.006	250.07	873.06	0.78	0.96	10.87	19.35	380.55	2.09	3.89
1	PIMA group	118	Female	66	No	Ⅰ～Ⅱstage	4.57	25.07	4.9	30.84	42.77	132.9	197.54	173.4	0.04	3.3	7.48	0.006	551.23	1331.62	0.61	0.56	14.59	12.73	341.12	2.19	4.26
1	PIMA group	119	Male	69	Yes	Ⅲstage	4.07	19.95	4.26	25.6	54.48	66.33	148.23	208.42	0.05	3	15.31	0.01	435.68	1026.05	0.62	0.65	9.41	21.02	367.76	2.21	3.02
1	PIMA group	120	Female	57	No	Ⅰ～Ⅱstage	3.62	17.46	3.76	24.43	61.25	102.35	180.75	206.86	0.04	3.12	9.18	0.005	449.6	1604.77	0.81	0.82	17.97	21.11	436.81	2.31	2.84
1	PIMA group	121	Male	53	Yes	Ⅲstage	2.91	20.41	3.82	39	49.5	117.75	165.76	199.63	0.04	3.29	6.99	0.003	505.09	2147.02	0.75	0.87	13.51	20.33	363.77	2.16	3.71
1	PIMA group	122	Female	63	Yes	Ⅰ～Ⅱstage	5.34	23.22	4.3	42.82	54.3	141.07	162.72	197.85	0.07	3.28	8.63	0.008	535.35	1660.16	0.74	0.75	15.72	18.7	393.61	2.48	4.1
1	PIMA group	123	Male	77	No	Ⅰ～Ⅱstage	4.35	18.17	3.35	21.45	54.49	131.21	148.56	193.54	0.05	4.29	10.15	0.008	338.73	1337.12	0.64	0.73	7.92	18.37	398.65	2.13	2.37
1	PIMA group	124	Male	66	Yes	Ⅲstage	4.81	22.08	3.29	30.83	62.13	144.19	158.16	188	0.03	3.51	9.62	0.004	326.03	1657.99	0.86	0.76	15.58	13.84	254.87	2.3	2.51
1	PIMA group	125	Female	55	Yes	Ⅰ～Ⅱstage	4.95	16.73	5.58	54.46	41.37	98.91	138.35	181.76	0.05	3.69	13.05	0.007	465.08	1050.69	0.74	0.91	15.2	11.73	378.95	2.86	4.38
1	PIMA group	126	Male	60	No	Ⅲstage	4.31	22.09	2.42	36.05	51.98	80.04	148.07	211.25	0.02	3.47	12.77	0.002	546.08	614.11	0.64	0.66	11.17	14.05	411.44	2.83	2.37
1	PIMA group	127	Female	74	Yes	Ⅰ～Ⅱstage	3.83	21.6	3.69	32.25	52.28	64.62	141.6	191.97	0.01	4.59	9.18	0.003	467.17	1701.08	0.64	1	3.78	10.6	383.29	1.75	2.84
1	PIMA group	128	Female	70	No	Ⅰ～Ⅱstage	2.76	22.69	4.78	29.1	32.84	135.89	173.16	189.81	0.03	2.81	7.42	0.002	327.84	561.25	0.69	1.09	12.16	16.91	435.18	2.09	2.22
1	PIMA group	129	Male	70	Yes	Ⅲstage	3.4	20.54	4.92	52.04	46.38	102.54	147.41	192.81	0.05	2.87	7.79	0.007	469.32	2019.5	0.83	1.07	5.67	14.28	358.58	2.97	3.59
1	PIMA group	130	Male	69	Yes	Ⅰ～Ⅱstage	5.35	20.78	4.3	32.25	43.91	127.09	195.29	183.99	0.05	3.3	7.81	0.008	328.92	497.9	0.7	0.63	9.68	18.36	310.13	1.76	2.53
1	PIMA group	131	Female	63	No	Ⅲstage	3.71	20.27	5.25	22.02	45.29	128.83	214.66	183.72	0.04	4.48	11.75	0.008	437.18	786.4	0.89	0.98	11.52	17.62	420.92	2.95	3.52
1	PIMA group	132	Male	66	Yes	Ⅰ～Ⅱstage	4.05	22.56	3.38	11.34	49.44	104.02	198.17	192.8	0.05	3.72	9	0.005	592.23	1292.09	0.66	0.69	11.46	19.06	396.56	2.07	4.29
1	PIMA group	133	Male	69	No	Ⅰ～Ⅱstage	5.11	23.72	3.5	27.49	51.44	110.35	159.68	210.59	0.06	2.25	9.18	0.003	509.13	1170.38	0.91	0.71	9.04	19.91	355.82	2.19	1.85
1	PIMA group	134	Female	70	Yes	Ⅲstage	3.36	18.86	4.92	41.22	54.56	145.06	159.37	173.02	0.04	3.77	7.26	0.006	453.4	1916.87	0.81	1.03	11.24	17.5	291.58	2.03	4.51
1	PIMA group	135	Male	78	Yes	Ⅰ～Ⅱstage	3.15	22.42	5.1	30.69	48.74	141.46	133.31	190.25	0.04	3.3	8.72	0.006	392.52	1199.4	0.88	1.2	4.12	19.56	359.63	2.86	1.15
1	PIMA group	136	Male	73	No	Ⅰ～Ⅱstage	5.72	19.42	3.54	43.17	36.08	65.53	157.04	199.36	0.04	2.68	11.26	0.004	442.46	1014.11	0.75	1	11.54	17.02	294.9	1.36	2.46
1	PIMA group	137	Female	62	Yes	Ⅲstage	4.06	17.85	1.83	25.37	37.62	104.3	161.94	194.04	0.04	2.26	11.04	0.01	547.01	972.35	0.66	1.22	10.05	14.9	421.42	2.8	4.39
1	PIMA group	138	Male	61	No	Ⅰ～Ⅱstage	3.82	19.95	2.89	14.23	48.73	127.66	122.46	188.38	0.05	3.76	12.76	0.006	360	1458.52	0.42	0.67	12.7	16.72	406.06	3.23	2.22
1	PIMA group	139	Female	74	Yes	Ⅲstage	4.03	20.97	2.86	58.22	45.79	150.44	183.02	173.88	0.05	2.09	10.44	0.006	492.08	1060.09	0.75	1.41	10.89	15.83	464.08	1.91	2.55
1	PIMA group	140	Male	76	Yes	Ⅰ～Ⅱstage	4.15	20.64	3.84	41.15	54.24	96.65	147.8	180.16	0.08	3.93	14.2	0.005	495.31	1074.77	0.63	0.97	14.31	16.72	415.69	2	2.91
1	PIMA group	141	Female	65	No	Ⅲstage	3.28	20.76	3.46	24.64	36.35	144.61	182.83	181.96	0.04	3.88	10.29	0.006	435.68	1080.22	0.5	0.68	12.74	22.23	309.78	2.32	2.75
1	PIMA group	142	Male	71	No	Ⅰ～Ⅱstage	4.64	22.29	2.99	26.43	32.3	81.26	166.59	203.72	0.04	2.88	8.75	0.006	392.08	1242.62	0.54	0.33	11.52	20.92	349.12	2.09	3.26
1	PIMA group	143	Male	72	Yes	Ⅲstage	3.75	19.33	5.89	34.67	60.61	126.23	223.32	216.85	0.04	2.77	11.14	0.004	377.93	1911.65	0.67	0.83	16.83	9.32	297.62	1.43	2.88
1	PIMA group	144	Female	63	No	Ⅰ～Ⅱstage	3.9	15.56	4.9	30.33	52.8	123.25	105.38	188.73	0.06	3.29	7.83	0.001	408.12	1707.38	0.81	0.83	16.87	15.97	334.79	2.17	3.33
1	PIMA group	145	Male	71	Yes	Ⅰ～Ⅱstage	3.75	26.06	3.37	16.56	52.81	101.39	170.34	183.59	0.03	3.23	14.24	0.003	411.53	1596.65	0.86	0.8	18.03	15.17	369.86	2.86	3.89
1	PIMA group	146	Male	62	Yes	Ⅲstage	4.7	22.25	4.21	39.06	59.11	69.3	134.8	180.54	0.05	3.29	11.39	0.01	435.68	1755.77	0.68	0.88	9.68	16.92	362.07	2.58	2.81
1	PIMA group	147	Female	81	No	Ⅰ～Ⅱstage	2.89	23.17	4.96	26.67	57.35	97.11	164.33	200.11	0.05	2.56	7.52	0.004	292.12	1544.73	0.51	0.72	14.77	12.29	292.13	3.24	2.21
1	PIMA group	148	Male	65	Yes	Ⅲstage	3.78	16.21	5.27	22.47	51.79	124.3	154.72	210.45	0.03	3.07	7.83	0.007	435.68	975.55	0.58	1.06	9.73	21.63	379.39	2.37	3.38
1	PIMA group	149	Female	69	No	Ⅰ～Ⅱstage	4.38	24.67	5.92	32.25	59.69	94.25	173.79	199.7	0.05	2.94	6.35	0.005	363.48	1697.75	0.62	0.67	12.93	19.31	393.82	2.75	3.13
1	PIMA group	150	Male	75	Yes	Ⅲstage	4	16.89	4.34	23.71	36.83	90.69	129.6	206.58	0.05	2.27	6.03	0.001	507.47	364.53	0.7	1.1	10.34	11.53	318.41	3.53	2.44
2	Non-PIMA group	1	Male	57	No	Ⅲstage	1.79	18.64	3.53	16.99	55.16	144.7	187.75	206.09	0.049	2.51	7.32	0.008	493.26	1508.51	0.24	0.86	11.25	16.42	346.65	1.08	1.11
2	Non-PIMA group	2	Male	54	Yes	Ⅰ～Ⅱstage	3.34	23.84	2.85	44.61	43.02	146.86	153.79	203.34	0.019	2.88	4.09	0.006	267.05	1557.64	1.2	1.19	10.18	13.69	454.25	1.04	0.94
2	Non-PIMA group	3	Female	59	No	Ⅰ～Ⅱstage	3.18	24.52	4.74	37.45	54.99	83.71	150.95	198.23	0.047	3.25	3.4	0.005	334.71	949.96	1.15	1.1	15.95	16.77	336.49	1.04	0.98
2	Non-PIMA group	4	Male	74	No	Ⅲstage	4.44	23.19	3.62	30.02	39.6	142.98	183.32	205.09	0.032	3.5	3.78	0.007	482.84	1236.57	1.11	0.45	13.08	19.38	423.83	1.04	1.01
2	Non-PIMA group	5	Male	78	Yes	Ⅰ～Ⅱstage	3.18	22.49	3.35	28.68	64.15	113.45	169.63	174.34	0.05	2.83	5.65	0.005	288.46	1544.84	0.86	0.82	12.59	15.13	362.93	1.01	1.09
2	Non-PIMA group	6	Female	49	No	Ⅲstage	3.77	20.24	4.08	36.66	41.22	97.86	168.27	205.88	0.073	2.88	6.87	0.005	581.4	1725.39	0.78	0.84	10.48	15.57	399.62	0.97	0.98
2	Non-PIMA group	7	Male	70	No	Ⅰ～Ⅱstage	4.11	20.14	5.01	43.1	53.31	106.86	162.37	199.04	0.019	3.11	7.82	0.005	353.5	843.05	0.65	0.58	15.3	14.63	344.8	0.98	0.95
2	Non-PIMA group	8	Male	70	Yes	Ⅲstage	4.86	26.05	4.77	38.73	51.98	140.2	157.23	193.61	0.036	3.05	9.14	0.006	544.55	1502.6	0.87	1.29	7.79	13.51	341.59	1.04	0.94
2	Non-PIMA group	9	Female	55	No	Ⅲstage	5.38	18.7	5.04	35	58.32	113.45	193.31	196.22	0.006	2.82	6.16	0.006	340.19	1815.68	0.79	0.68	13.19	16.58	302.85	1.03	0.99
2	Non-PIMA group	10	Female	59	Yes	Ⅰ～Ⅱstage	2.46	17.17	3.06	32.59	45.69	161.41	164.82	215.01	0.021	2.42	9.48	0.004	375.69	1894.57	0.77	0.69	9.01	14.14	382.59	1.03	1.04
2	Non-PIMA group	11	Male	58	No	Ⅲstage	3.17	22.76	4.06	32.44	53.82	132.84	172.18	174	0.029	2.44	6.66	0.004	393.88	480.27	0.78	0.55	12.15	12.61	386.19	0.97	1.03
2	Non-PIMA group	12	Male	54	No	Ⅰ～Ⅱstage	5	19.93	6.08	28.32	60.48	118.7	175.79	177.99	0.015	3.55	10.5	0.005	332.38	1859.79	0.14	0.54	16.33	14.38	365.72	0.9	1.05
2	Non-PIMA group	13	Male	65	Yes	Ⅰ～Ⅱstage	4.7	28.86	2.28	40.46	36.55	125.58	202.71	193.59	0.029	3.05	7.32	0.004	372.17	1514.88	0.2	1.01	5.38	19.46	436.82	0.98	0.96
2	Non-PIMA group	14	Female	66	Yes	Ⅲstage	3.75	15.35	5.14	17.76	58.64	113.45	162.45	193.21	0.049	3.01	4.47	0.009	369.99	2177.43	0.9	0.8	5.43	13.25	334.73	1.07	0.87
2	Non-PIMA group	15	Male	55	No	Ⅰ～Ⅱstage	2.58	18.53	5.11	46.75	66.34	106.54	179.02	172.62	0.053	3.21	7.77	0.004	550.79	1604.26	0.43	1.48	17.33	13.16	433.17	0.97	1.01
2	Non-PIMA group	16	Male	69	Yes	Ⅲstage	1.65	14.42	6.24	35.85	43.05	83.52	193.78	200.15	0.015	3.4	3.55	0.004	351.65	1595.97	0.65	1.03	13.61	19.19	424.96	0.92	0.98
2	Non-PIMA group	17	Female	45	No	Ⅲstage	4.28	23.9	3.21	38.29	35.09	113.45	118.12	190.05	0.09	3.02	4.6	0.005	474.77	1113.44	0.56	0.51	8.84	15.78	269.35	0.93	0.91
2	Non-PIMA group	18	Male	63	No	Ⅰ～Ⅱstage	3.97	21.5	4.02	25.52	43.95	99.65	179.72	199.57	0.059	3.6	3.86	0.006	499.66	1686.88	0.32	0.8	14.04	12.71	387.02	1.03	1.03
2	Non-PIMA group	19	Female	64	Yes	Ⅲstage	3.77	20.62	3.69	33.19	40.32	76.64	139.94	194.9	0.066	3.05	4.68	0.002	587.53	1469.39	0.34	0.83	11.78	18.95	408.33	0.99	0.92
2	Non-PIMA group	20	Male	59	No	Ⅰ～Ⅱstage	2.69	18.34	4.1	32.37	46.2	115.3	166.06	215.66	0.045	2.96	4.4	0.005	294.28	1493.63	0.87	0.99	12.96	16.94	380.84	1	1.02
2	Non-PIMA group	21	Male	72	No	Ⅲstage	4.45	19.15	4.73	34.32	43.66	113.45	157.84	179.51	0.062	3.69	9.58	0.002	362.73	1261.71	0.88	1.09	8.22	12.94	422.35	0.96	0.99
2	Non-PIMA group	22	Female	60	Yes	Ⅲstage	3.65	24.08	3.27	27.31	63.56	110.6	155.79	160.24	0.06	2.77	4.61	0.004	441.81	1899.01	1.05	0.93	15.81	11.42	341.73	0.99	0.98
2	Non-PIMA group	23	Male	61	No	Ⅰ～Ⅱstage	3.44	23.4	3.12	37.95	55.55	149.15	164.38	171.08	0.03	2.77	4.27	0.005	512.32	1557.25	1.02	1.16	4.52	13.05	350.28	0.99	0.98
2	Non-PIMA group	24	Female	66	No	Ⅲstage	2.42	19.01	3.67	23.89	45.57	133.66	170.05	217.18	0.049	3.7	7.55	0.003	439	1681.15	0.96	1.12	14.62	13.91	329.08	1.06	1.01
2	Non-PIMA group	25	Male	61	Yes	Ⅰ～Ⅱstage	3.14	20.14	3.36	35.97	56.06	115.53	177.96	211.08	0.027	2.51	9.13	0.006	495.11	1666.25	0.63	0.5	6.38	13.37	466.79	1.05	0.91
2	Non-PIMA group	26	Male	60	No	Ⅲstage	4.46	13.43	3.34	21.4	41.71	111.31	130.06	201.69	0.084	2.44	7.3	0.007	458.47	1305.22	0.48	0.62	11.78	10.89	314.44	0.98	0.93
2	Non-PIMA group	27	Female	57	No	Ⅰ～Ⅱstage	1.9	24.71	3.67	2.21	55.98	119.8	153.87	177.27	0.033	3.67	3.89	0.005	425.16	1322.51	0.48	0.99	10.46	18.28	238.41	0.95	1.13
2	Non-PIMA group	28	Male	61	Yes	Ⅰ～Ⅱstage	3.74	27.67	2.86	38.06	66.59	87.79	166.33	178.29	0.012	3.01	3.08	0.005	531.96	1283.58	0.8	1.1	9.87	12.48	410.08	1.05	1.1
2	Non-PIMA group	29	Female	62	Yes	Ⅲstage	2.29	21.19	2.97	28.77	42.45	101.02	140.79	185.85	0.083	3.19	4.75	0.005	511.07	660.88	0.79	1.13	9.24	16.98	335.4	0.99	1
2	Non-PIMA group	30	Male	82	No	Ⅰ～Ⅱstage	3.07	26.8	3.67	24.41	48.2	150.12	170.04	212.21	0.058	3	8.33	0.006	586.34	761.1	0.9	0.7	14.53	16.3	350.66	1.04	0.98
2	Non-PIMA group	31	Male	57	No	Ⅲstage	3.61	19.9	4.06	27.02	35.75	90.58	170.57	178.68	0.021	3.42	5.59	0.007	391.75	1294.16	0.69	1.03	13.15	20.49	341.29	1.02	1.03
2	Non-PIMA group	32	Female	64	Yes	Ⅰ～Ⅱstage	2	20.7	4.35	39.05	74.13	111.86	173.55	185.29	0.011	3.37	7.89	0.007	502.46	1672.61	0.74	1.07	13.67	18.57	376.15	0.91	0.95
2	Non-PIMA group	33	Male	59	No	Ⅲstage	3.18	19.74	2.85	40.58	67.96	113.45	149.86	198.43	0.013	2.69	6.05	0.005	354.74	1993.19	0.68	1.28	14.28	18.01	300.5	0.95	1.09
2	Non-PIMA group	34	Male	65	No	Ⅲstage	4.75	21.53	3.38	28.39	65.1	113.45	208.24	197.92	0.032	3.37	7.85	0.005	342.71	576.28	0.67	1.03	15.17	11.2	280.15	0.96	0.84
2	Non-PIMA group	35	Female	68	Yes	Ⅰ～Ⅱstage	3.4	24.53	5.12	35.43	63.37	102.31	169.37	199.27	0.001	3.23	5.45	0.005	514.32	1086.52	0.66	0.75	14.14	22.06	382.55	0.93	0.95
2	Non-PIMA group	36	Female	67	No	Ⅲstage	3.77	23.88	4.35	20.49	51.47	122.97	151.9	192.75	0.063	1.8	7.65	0.005	510.11	1186.1	0.92	0.4	9.93	14.17	393.01	0.98	1.01
2	Non-PIMA group	37	Male	72	Yes	Ⅰ～Ⅱstage	3.63	24.01	2.06	20.65	35.94	91.75	149.09	200.62	0.028	3.2	6.96	0.007	534.11	1117.2	1.06	0.75	17.07	19.04	363.13	1.03	0.92
2	Non-PIMA group	38	Male	65	Yes	Ⅰ～Ⅱstage	2.5	13.57	3.93	33.74	43.99	110.24	143.81	204.49	0.059	2.57	10.41	0.007	515.98	2112.66	0.54	0.53	9.45	19.99	264.11	1.01	0.91
2	Non-PIMA group	39	Male	67	No	Ⅲstage	4.16	27.29	4.17	41.46	37.53	82.49	170.77	173.64	0.079	3.27	8.06	0.007	345.15	1116.8	1.1	1.36	12.64	18.85	427.29	1.04	1.03
2	Non-PIMA group	40	Female	73	Yes	Ⅰ～Ⅱstage	4.29	22.03	4.07	62.75	43.58	92.68	144.1	213.31	0.025	2.55	7.63	0.006	450.64	1574.49	1.1	1	10.48	16.97	399.72	1.04	0.96
2	Non-PIMA group	41	Male	47	No	Ⅲstage	3.77	23.82	3.56	19.9	38.57	101.37	158.63	183.99	0.058	3.05	8.93	0.006	89.76	1485.29	0.52	0.85	10.7	13.54	394.41	0.95	0.98
2	Non-PIMA group	42	Male	64	No	Ⅲstage	3.69	18.27	2.46	24.46	45.29	94.29	141.68	226.74	0.012	2.66	5.7	0.004	276.1	1602.95	0.98	0.94	9.47	12.29	377.62	0.98	0.92
2	Non-PIMA group	43	Female	65	Yes	Ⅰ～Ⅱstage	2.13	29.67	3.88	33.94	56.32	133.52	141.99	182.69	0.064	2.94	4.53	0.003	475.36	1537.31	0.63	1.07	10.89	17.36	312	0.98	0.96
2	Non-PIMA group	44	Male	60	No	Ⅲstage	0.57	19.25	3.34	51.08	47.19	148.75	150.33	163.94	0.003	3.69	5.58	0.007	447.82	1742.6	0.69	0.91	8.65	16.55	323.17	0.94	1.02
2	Non-PIMA group	45	Female	64	No	Ⅰ～Ⅱstage	5.14	21.41	3.54	20.64	36.01	115.26	157.11	208.06	0.072	2.16	3.41	0.005	484.23	1099.32	0.81	1.06	6.16	16.97	337.62	0.95	0.92
2	Non-PIMA group	46	Male	67	Yes	Ⅲstage	3.14	27.34	3.03	27.03	40.65	111.32	116.82	236.07	0.075	3.68	7.74	0.005	408.4	1305.07	0.82	0.72	10.98	17.83	406.37	0.96	1.11
2	Non-PIMA group	47	Male	65	No	Ⅲstage	4.3	22.02	4.74	21.73	58.68	108.12	188.93	206.47	0.054	2.32	5.85	0.005	271.21	721.7	0.97	0.66	13.69	19.93	395.13	1.04	0.97
2	Non-PIMA group	48	Female	67	No	Ⅰ～Ⅱstage	2.31	25.08	3.49	23.67	36.94	119.23	192.41	196.28	0.015	3.44	8.83	0.005	452.92	1060.71	0.88	1.39	11.44	18.21	313.75	1.1	0.93
2	Non-PIMA group	49	Male	51	Yes	Ⅲstage	4.05	18.99	2.55	20.89	57.82	123.94	148.99	195.29	0.013	3.56	3.72	0.003	318.19	1191.69	0.87	0.87	12.9	20.49	338.93	0.97	1.01
2	Non-PIMA group	50	Female	70	No	Ⅰ～Ⅱstage	3.2	22.86	3.96	32.3	52.31	89.43	168.57	165.48	0.059	3.66	5.64	0.004	457	2095.97	0.38	0.87	14.56	22.58	336.64	1.03	1.04
2	Non-PIMA group	51	Male	61	No	Ⅲstage	4.72	15.7	5.17	27.59	47.44	123.86	154.28	168.72	0.031	2.5	7.37	0.005	288.6	1867.2	1.03	0.8	6.81	20.36	384.7	0.99	1.02
2	Non-PIMA group	52	Male	71	Yes	Ⅰ～Ⅱstage	3.31	15.13	4.43	38.02	26.44	80.36	136.28	180.12	0.019	3.24	6.16	0.006	501.15	1809.13	0.44	0.56	10.83	19.86	396.42	1.03	1
2	Non-PIMA group	53	Female	57	No	Ⅰ～Ⅱstage	5.16	17.92	6.09	22.43	55.77	145.37	167.02	179.82	0.066	2.46	5.51	0.001	675.61	887.33	0.49	0.81	14.24	14.15	360.8	1.09	1
2	Non-PIMA group	54	Male	54	No	Ⅲstage	3.26	25.49	3.01	24.75	58.8	117.3	163.83	203.85	0.055	3.39	7.68	0.005	284.13	1431.51	0.98	0.54	8.84	17.48	324.45	1.05	0.9
2	Non-PIMA group	55	Female	48	Yes	Ⅰ～Ⅱstage	3.13	24.7	2.13	31.71	53.75	126.48	156.03	169.1	0.075	3.04	2.72	0.006	532.99	777.28	0.9	0.74	12.83	16.97	427.61	0.97	1.03
2	Non-PIMA group	56	Male	57	No	Ⅲstage	4.06	19.09	3.09	46.23	40.4	100.32	157.05	179.4	0.018	2.8	8.75	0.007	320.26	1497.88	0.23	1.05	11.72	16.86	462.59	0.97	1.02
2	Non-PIMA group	57	Male	58	Yes	Ⅰ～Ⅱstage	3.43	19.93	2.27	55.72	55.87	116.43	171.93	175.81	0.018	3.03	6.83	0.005	446.84	1457.41	0.66	0.96	12.93	14.74	453.15	0.97	1.07
2	Non-PIMA group	58	Female	58	Yes	Ⅲstage	4.16	19.3	3.04	26.56	47.86	113.45	133.98	197.96	0.031	3.35	2.91	0.002	469.41	716.06	0.54	0.67	12.78	20.01	405.04	1.06	1.01
2	Non-PIMA group	59	Male	65	No	Ⅰ～Ⅱstage	5.11	19.72	4.44	22.81	58.52	113.45	172.02	165.07	0.019	3.87	7.72	0.003	505.5	1506.1	0.87	0.65	7.5	14.21	366.71	1.03	1
2	Non-PIMA group	60	Male	55	Yes	Ⅰ～Ⅱstage	5.56	24.97	3.37	25.17	42.84	105.61	189.09	192.65	0.039	3.97	9.27	0.007	455.68	1694.42	0.99	0.75	11.61	8.9	315.27	0.95	0.98
2	Non-PIMA group	61	Female	55	Yes	Ⅲstage	2.74	24.82	4.51	20.56	41.49	123.83	149.32	198.61	0.028	3.19	3.82	0.004	320.64	1564.95	0.89	0.98	9.2	18.35	344.82	0.95	0.99
2	Non-PIMA group	62	Female	64	No	Ⅰ～Ⅱstage	5.23	31.13	2.84	40.97	51.2	87.31	181.32	189.86	0.017	3.04	4.15	0.004	437.85	973.43	0.62	1.02	9.38	16.41	417.41	0.98	0.93
2	Non-PIMA group	63	Male	70	Yes	Ⅰ～Ⅱstage	5.98	19.93	4.03	23.26	57.05	117.78	141.43	185.88	0.017	2.6	7.31	0.004	565.79	1334.3	0.39	0.87	11.91	10.37	331.36	0.95	0.98
2	Non-PIMA group	64	Male	56	No	Ⅲstage	4.74	15.64	3.14	28.56	40.03	122.75	177.11	195.67	0.059	2.61	5.83	0.004	391.63	1456.23	0.43	0.88	12.79	13.4	375.35	0.98	1.1
2	Non-PIMA group	65	Male	62	Yes	Ⅰ～Ⅱstage	5.47	26.03	4.89	35.03	45.11	106.16	182.39	196.83	0.066	2.84	6.15	0.004	350.6	1616.09	1.09	1.8	9.81	12.71	475.92	0.98	0.99
2	Non-PIMA group	66	Female	57	Yes	Ⅲstage	2.4	19.67	3.02	27.8	44.18	144.93	167.57	208.19	0.022	2.14	7.8	0.006	335.37	1331.57	1.16	0.74	12.34	15.88	353.19	1.03	1.09
2	Non-PIMA group	67	Male	76	No	Ⅰ～Ⅱstage	4.1	13.59	1.48	24.31	61.29	113.45	139.42	206.94	0.02	3.38	11.82	0.006	304.63	989.81	0.43	0.61	11.5	14.31	354.34	0.95	0.99
2	Non-PIMA group	68	Male	59	Yes	Ⅰ～Ⅱstage	2.71	19.48	2.29	34.76	31.62	113.45	144.49	215.3	0.001	2.24	6.77	0.003	532.1	1441.27	1.04	0.68	8.92	18.55	370.76	1.04	0.9
2	Non-PIMA group	69	Female	54	No	Ⅲstage	2.87	23.12	4.33	35.65	51.25	101.96	130.4	184.96	0.022	2.87	4.96	0.005	312.85	885.73	1.07	1.13	11.78	9.43	290.65	1.04	1.04
2	Non-PIMA group	70	Male	79	No	Ⅰ～Ⅱstage	5.31	23.64	3.63	37.34	66.93	128.29	152.42	202.98	0.025	2.94	4.98	0.004	465.78	1732.43	1.26	0.29	14.29	17.78	333.01	0.93	1.09
2	Non-PIMA group	71	Female	72	Yes	Ⅲstage	2.15	16.33	3.84	24.56	44.11	117.84	146.85	223.84	0.037	2.76	4.14	0.009	498.99	1712.34	0.26	1.4	15.71	21.01	330.08	1.06	1.05
2	Non-PIMA group	72	Male	70	No	Ⅲstage	2.48	15.79	3.24	38.96	51.78	118.95	144.36	197.53	0.016	2.72	4.39	0.003	471.54	1594.23	0.31	0.99	13.49	11.74	394.87	0.95	0.89
2	Non-PIMA group	73	Male	75	No	Ⅰ～Ⅱstage	5.85	25.16	3.17	20.48	64.49	116.78	184.08	192.9	0.046	2.18	6.05	0.004	344.22	1701.45	0.35	0.62	16.53	16.16	438.51	0.95	0.99
2	Non-PIMA group	74	Female	65	Yes	Ⅲstage	4.69	20.69	4.71	18.25	52.29	113.45	181.4	182.46	0.064	3.18	10.46	0.003	429.05	1323.83	0.73	1.04	9.22	16.62	345.59	1.02	0.99
2	Non-PIMA group	75	Male	68	Yes	Ⅲstage	2.36	21.59	4.87	21.39	52.25	142.42	149.93	199.59	0.004	3.19	6.93	0.004	367.26	909.54	0.74	1.6	18.42	16.67	355.06	1.05	1.02
2	Non-PIMA group	76	Female	77	No	Ⅲstage	0.74	22.14	2.85	25.36	33.11	115.24	139.48	164.96	0.053	2.89	4.88	0.007	426.6	1653.14	1.14	0.89	9.38	17.06	343.19	0.94	1.15
2	Non-PIMA group	77	Male	68	Yes	Ⅰ～Ⅱstage	4.1	20.43	3.18	34.45	31.61	99.05	132.06	212.64	0.008	2.76	2.09	0.002	590.63	1668.68	0.67	0.59	10.85	18.33	404.82	0.98	1.07
2	Non-PIMA group	78	Male	59	No	Ⅲstage	3.42	25.56	4.43	44.55	45.84	108.62	137.03	213.93	0.027	3.01	8.75	0.004	346.05	1289.06	0.49	0.8	6.77	15.24	382.52	0.97	0.95
2	Non-PIMA group	79	Female	61	No	Ⅰ～Ⅱstage	3.7	18.01	3.57	36.16	39.79	138.26	158.9	194.67	0.02	3.08	9.97	0.005	366.91	1094.93	0.66	0.51	14.86	17.29	345.24	1.01	0.92
2	Non-PIMA group	80	Male	59	Yes	Ⅲstage	4.31	19.31	1.29	21.56	69.36	107.63	186.2	191.48	0.033	2.35	2.69	0.005	156.49	1157.12	0.38	1.03	16.1	17.2	370.07	0.99	1
2	Non-PIMA group	81	Male	56	Yes	Ⅰ～Ⅱstage	4.87	24.21	2.68	33.78	60.12	132.13	170.98	208.52	0.024	2.68	4.39	0.006	343.45	1691.59	1.13	0.72	14.08	18.13	351.01	1.07	0.97
2	Non-PIMA group	82	Female	64	No	Ⅲstage	4.78	19.87	4.42	38.2	54.76	106.62	152.41	170.86	0.027	3.21	5.81	0.006	307.31	1462.05	0.84	0.5	14.14	18.04	382.25	0.95	0.93
2	Non-PIMA group	83	Male	73	Yes	Ⅰ～Ⅱstage	1.89	17	3.56	36.15	25.63	131.05	138.73	202.43	0.016	3.66	3.75	0.009	357.17	1586.25	0.85	1.22	8.47	12.53	399.55	0.92	1.1
2	Non-PIMA group	84	Male	62	No	Ⅰ～Ⅱstage	3.89	24.65	4.68	27.27	57.53	115.05	136.07	192.57	0.021	2.57	6.94	0.008	351.57	1672.64	1.04	0.79	12.44	12.63	306.69	0.99	0.93
2	Non-PIMA group	85	Female	53	Yes	Ⅲstage	3.48	19.52	3.06	39.57	57.32	133.94	134	201.63	0.064	3	5.93	0.002	434.74	1563.82	1.05	1.17	13.72	19.12	442.41	1.05	1
2	Non-PIMA group	86	Male	61	No	Ⅰ～Ⅱstage	4.27	21.1	3.12	25.53	40.47	133.62	209.16	196.68	0.037	3.44	9.68	0.004	251.41	1147.38	0.98	0.8	8.57	13.89	368.48	1.07	1
2	Non-PIMA group	87	Male	56	No	Ⅰ～Ⅱstage	3.77	18.46	3.14	34.39	36.84	104.45	147.61	187.01	0.058	2.9	5.4	0.002	498.83	1701.11	0.63	1.12	13.3	15.48	360.58	1.07	0.97
2	Non-PIMA group	88	Female	60	Yes	Ⅲstage	4.85	13.52	2.28	38.5	52.93	111.78	182.58	198.06	0.06	3.41	5.8	0.005	393.46	771.59	1.07	0.98	12.19	17.08	394.01	0.9	0.98
2	Non-PIMA group	89	Female	59	Yes	Ⅰ～Ⅱstage	3.44	25.25	2.92	38.31	75.6	113.45	211.8	190.14	0.047	2.87	6.18	0.005	327.69	1305.84	0.38	0.73	9.92	26.1	310.64	0.96	1.1
2	Non-PIMA group	90	Male	59	No	Ⅲstage	3.38	16.59	5.39	21.1	40.02	122.83	144.34	197.41	0.002	3.25	5.9	0.003	611.7	1496	1.45	0.31	5.95	17.53	310.94	0.94	1
2	Non-PIMA group	91	Male	58	Yes	Ⅰ～Ⅱstage	5.61	15.67	3.92	28.99	61.62	117.59	112.85	196.41	0.031	3.01	8.38	0.005	367.13	637.47	0.86	0.61	11.78	16.12	382.66	0.94	1.03
2	Non-PIMA group	92	Male	61	No	Ⅰ～Ⅱstage	4.43	17.64	6.53	38.2	55.04	107.16	139.6	187.96	0.054	2.6	8.58	0.004	391.36	1288.42	1.15	0.91	8.77	16.13	396.67	0.96	1.03
2	Non-PIMA group	93	Female	72	Yes	Ⅲstage	2.96	21.13	4.3	19.33	55.25	126.7	150.75	208.03	0.071	2.88	3.39	0.009	390.68	1566.71	1.02	0.94	9.23	16.34	316.43	0.96	0.9
2	Non-PIMA group	94	Male	56	No	Ⅰ～Ⅱstage	5.17	18.64	4.03	18.23	50.59	99.07	162.3	194.15	0.004	2.93	6.08	0.004	457.63	1698.96	1.28	1.23	11.78	9.94	391.8	1.03	0.98
2	Non-PIMA group	95	Male	69	No	Ⅲstage	6.11	15.66	2.51	14.55	55.78	124.34	157.98	226.37	0.045	3.86	5.87	0.01	354.81	1781.61	0.89	1.16	22.13	17.65	372.78	0.97	1.01
2	Non-PIMA group	96	Female	61	Yes	Ⅲstage	4.99	14.86	3.04	31.39	42.68	91.92	151.87	203.62	0.059	3.03	2.9	0.005	397.89	1435	0.69	0.91	13.34	15.8	363.47	0.9	0.99
2	Non-PIMA group	97	Male	66	Yes	Ⅰ～Ⅱstage	2.9	23.49	2.85	31.38	53.73	113.45	155.99	204.03	0.059	2.52	8.98	0.006	536.17	1471.73	0.98	0.68	13.74	16.77	367.95	0.97	0.98
2	Non-PIMA group	98	Female	76	No	Ⅲstage	3.5	24.13	3.65	39.9	40.64	111.38	142.33	188.41	0.004	4.26	8	0.008	498.91	963.97	0.74	1.2	12.84	13.61	358.13	0.92	0.91
2	Non-PIMA group	99	Male	69	Yes	Ⅰ～Ⅱstage	4.59	16.02	3.91	21.91	46.48	101.87	172.63	194.42	0.049	3.51	5.84	0.005	456.86	1180.67	0.82	1.21	11.43	13.71	348.19	0.94	0.99
2	Non-PIMA group	100	Male	63	Yes	Ⅲstage	2.21	24.25	3.9	50.89	45.66	142.91	181.13	178.88	0.05	2.96	4.16	0.001	426.49	1802.98	0.58	1.13	15.56	8.45	306.43	1.08	0.94
2	Non-PIMA group	101	Female	71	No	Ⅲstage	3.77	22.46	2.81	33.69	54.41	113.45	150.96	216.43	0.022	3.41	7.13	0.006	284.73	1329.97	0.53	0.4	8.56	17.52	258.93	1.02	1
2	Non-PIMA group	102	Male	69	Yes	Ⅰ～Ⅱstage	2.89	24.43	3.53	24.37	45.96	86.46	165.17	200.2	0.063	2.97	7.67	0.007	490.28	1168.82	0.57	0.56	11.77	17.36	322.92	0.99	0.97
2	Non-PIMA group	103	Female	65	No	Ⅲstage	4.45	22.54	3.44	32.41	52.05	132.92	191.02	193.97	0.051	3.07	8.16	0.001	535.74	1091.37	0.64	1.28	16.97	14.6	406.24	0.94	0.96
2	Non-PIMA group	104	Male	54	No	Ⅰ～Ⅱstage	3.36	27.68	5.42	27.7	52.87	108.48	178.51	195.3	0.001	2.79	5.96	0.005	350.01	1729.08	0.79	1.01	12.18	16.9	326.9	0.98	0.93
2	Non-PIMA group	105	Male	70	Yes	Ⅲstage	4.56	21.03	4.05	35.33	54.74	122.88	149.54	210.53	0.076	2.99	8.34	0.003	352.39	1586.02	0.65	0.73	11.78	18.64	271.41	1.01	0.91
2	Non-PIMA group	106	Female	79	Yes	Ⅰ～Ⅱstage	3.77	25.59	5.23	15.6	36.32	87.98	147.27	161.52	0.058	3.17	5.43	0.005	457.69	1151.09	0.42	0.62	12.59	13.44	362.75	1.07	1.01
2	Non-PIMA group	107	Male	68	No	Ⅲstage	3.47	23.21	4.09	35.36	61.73	99.28	130.02	182.83	0.047	3.07	9.17	0.005	333.38	1025.94	0.88	1.17	8.1	17.36	433.28	0.95	0.98
2	Non-PIMA group	108	Male	72	Yes	Ⅰ～Ⅱstage	4.71	21.28	3.84	24.99	40.04	86.21	156.07	176.98	0.085	3.43	6.73	0.005	289.24	1933.08	0.88	0.66	16.04	12.82	327.19	1.02	1.01
2	Non-PIMA group	109	Male	72	No	Ⅰ～Ⅱstage	5.24	18.39	3.17	33.05	36.31	112.15	178.6	204.43	0.067	3.03	4.31	0.004	270.59	1231.25	0.89	0.95	12.41	14.7	363.74	0.98	1.01
2	Non-PIMA group	110	Female	55	No	Ⅲstage	5.52	14.06	3.91	31.35	51.63	162.51	185.27	172.06	0.07	3.05	6.77	0.004	426.33	1503.56	1.17	1.08	10.63	13.54	379.73	1.06	0.95
2	Non-PIMA group	111	Male	70	Yes	Ⅰ～Ⅱstage	3.67	20.86	3.3	35.5	44.39	105.98	145.67	191.43	0.068	3.05	6.31	0.008	654.63	1432.94	0.57	0.73	13.16	15.63	326.69	1.06	0.92
2	Non-PIMA group	112	Male	57	No	Ⅰ～Ⅱstage	3.77	12.94	2.6	40.01	55.25	126.16	177.85	190.66	0.035	3.32	7.26	0.005	230.79	1726.73	0.42	0.54	13.14	19.01	375.08	1.03	0.99
2	Non-PIMA group	113	Female	74	Yes	Ⅲstage	3.3	20.08	3.94	27.32	52.93	84.87	171.73	210.57	0.042	2.81	7.75	0.005	438.11	826.97	0.71	1	14.75	17.31	311.11	1.02	1.04
2	Non-PIMA group	114	Male	71	Yes	Ⅰ～Ⅱstage	4.21	17.47	3.97	35.2	35.01	79.78	166.25	225.62	0.015	3.55	6.81	0.007	431.18	1608.53	1.03	1.02	10.51	16.64	333.22	0.98	1.09
2	Non-PIMA group	115	Male	70	No	Ⅲstage	2.86	20.93	1.78	28.7	53.2	104.65	138.29	181.31	0.024	2.97	7.08	0.007	420.68	1154.17	0.79	0.67	16.99	16.21	339.46	1.07	0.9
2	Non-PIMA group	116	Female	65	Yes	Ⅲstage	3.35	22.73	3.28	33.95	44.33	94.14	152.31	203.58	0.063	2.91	5.44	0.002	259.48	1195.87	1.09	1.13	6.82	14.84	278.78	1	1.08
2	Non-PIMA group	117	Female	71	No	Ⅰ～Ⅱstage	3.57	20.1	2.82	20.3	48.23	110.94	167.99	175.94	0.077	2.93	7.83	0.006	253.6	1442.36	0.48	0.48	12.33	18.24	366.07	0.92	0.99
2	Non-PIMA group	118	Male	75	No	Ⅲstage	1.73	21.05	4.09	23.34	52.75	113.45	134.97	216.36	0.094	2.69	6.83	0.005	323.94	1508.44	0.9	0.57	10.06	21.89	383.79	1	1.01
2	Non-PIMA group	119	Male	66	Yes	Ⅰ～Ⅱstage	6.24	19.86	4.77	39.8	54.86	117.65	171.49	210.93	0.051	2.29	4.97	0.007	380.94	1084.64	0.43	0.69	11.78	14.29	357.68	1.01	0.93
2	Non-PIMA group	120	Male	63	No	Ⅲstage	2.89	23.84	3.22	40.1	59.59	112.88	177.86	199.64	0.057	3.17	6.99	0.002	459.23	1569.14	0.66	0.82	10.82	17.03	273.14	1.02	0.96
2	Non-PIMA group	121	Female	69	Yes	Ⅲstage	4.01	17.8	3.56	35.82	52.03	142.84	143.56	208.37	0.05	2.86	8.05	0.004	241.69	1602.33	1.01	1.25	11.78	17.31	429.75	1.15	1.08
2	Non-PIMA group	122	Female	69	Yes	Ⅰ～Ⅱstage	3.82	16.94	3	18.69	47.83	136.87	170.83	210.79	0.059	3.11	5.6	0.003	661.29	630.87	0.43	0.71	10.87	13.92	381.39	1.02	0.95
2	Non-PIMA group	123	Male	90	No	Ⅲstage	5.01	22.36	3.15	40	54.54	125.85	155.27	181.98	0.012	4.01	5.77	0.006	437.79	997.89	0.76	0.82	12.56	14.76	458.18	0.99	1.02
2	Non-PIMA group	124	Female	71	Yes	Ⅰ～Ⅱstage	4.8	16.03	4	36.33	61.74	113.45	170.36	215.47	0.027	3.09	7.43	0.004	466.37	1168.57	0.42	0.69	9.85	13.37	367.58	1.07	1.04
2	Non-PIMA group	125	Male	58	Yes	Ⅲstage	3.77	17.45	4.24	32.1	55.7	101.45	141.88	167.47	0.024	3	4.36	0.004	449.71	1659.8	0.57	1.23	17.24	15.29	432.38	0.98	1.01
2	Non-PIMA group	126	Female	65	No	Ⅰ～Ⅱstage	4.53	13.95	3.89	32.31	52.95	87.08	171.11	202.98	0.06	3.48	5.32	0.007	319.22	2328.96	0.43	1.43	13.21	15.19	410.07	0.94	1.06
2	Non-PIMA group	127	Male	67	Yes	Ⅰ～Ⅱstage	1.67	22.37	3.89	6.02	29.85	87.28	191.54	187.94	0.073	2.68	5.91	0.005	444.45	1103.88	0.96	0.67	19.15	18.97	383.36	0.93	1
2	Non-PIMA group	128	Male	54	No	Ⅲstage	3.13	19.22	5.19	21.4	50.72	89.97	135.26	205.99	0.057	3.32	4.68	0.005	220.82	1062.11	1.31	0.52	9.3	14.5	360.69	0.98	0.93
2	Non-PIMA group	129	Female	60	No	Ⅰ～Ⅱstage	3.41	24.95	4.23	17.11	72.05	86.61	142.69	164.93	0.01	3.48	4.67	0.005	534.47	934.19	1.1	0.65	8.21	17.88	413.45	1.01	1.03
2	Non-PIMA group	130	Male	72	Yes	Ⅲstage	3.62	19.68	2.43	31.91	52.54	95.23	173.99	183.48	0.029	3.41	6.98	0.009	502.9	1737.24	0.66	1.27	11.78	12.68	347.76	0.96	1.01
2	Non-PIMA group	131	Female	50	Yes	Ⅰ～Ⅱstage	3.39	21.45	4.16	29.16	57.36	153.03	199.92	163.86	0.029	3.39	8.42	0.006	522.16	1437.23	0.89	1.08	9.89	18.87	355.05	0.93	1.02
2	Non-PIMA group	132	Female	53	No	Ⅰ～Ⅱstage	4.94	12.59	2.2	15.32	56.44	150.97	168.19	202.88	0.018	3.18	6.69	0.002	265.35	1785.73	0.65	0.52	11.78	19.29	345.74	0.94	0.99
2	Non-PIMA group	133	Male	61	Yes	Ⅲstage	3.85	23.99	3.66	16.49	70.97	83.47	152.2	192.81	0.01	3.42	8.02	0.006	496.76	1026.28	0.65	1.34	7.36	21	330.88	1.13	0.94
2	Non-PIMA group	134	Female	72	No	Ⅰ～Ⅱstage	3.66	21.18	4.5	13.58	31.68	98.34	145.74	199.36	0.051	3.39	6.69	0.006	487.43	1113.49	0.85	1.64	10.38	11.34	289.87	1	1.06
2	Non-PIMA group	135	Male	51	No	Ⅰ～Ⅱstage	3.87	16.62	3.88	41.62	43.74	98.9	175.25	216.2	0.006	2.93	5.54	0.007	491.91	1767.21	0.25	0.81	11.3	16.35	417.42	0.99	0.86
2	Non-PIMA group	136	Male	90	Yes	Ⅲstage	3.35	21.27	3.22	32.19	29	110.71	135.26	163.58	0.034	3.81	8.12	0.005	452.04	1550.57	0.57	1.1	10.4	18.25	340.36	1	0.95
2	Non-PIMA group	137	Female	66	Yes	Ⅰ～Ⅱstage	3.75	13.2	4.66	22.26	34.84	103.19	158.19	208.13	0.035	3.7	6.7	0.001	511	1307.77	0.44	0.73	9.93	14.5	452.8	1.01	1.02
2	Non-PIMA group	138	Male	58	No	Ⅲstage	4.3	18.66	3.3	32.08	61.8	121.21	140.68	183.41	0.045	3.27	7.53	0.007	373.79	1560.46	0.67	0.64	17.19	17.8	376.66	1.07	1.01
2	Non-PIMA group	139	Male	59	Yes	Ⅰ～Ⅱstage	4.32	18.29	2.77	27.04	41.14	162.19	166.7	185.84	0.001	3.26	9.68	0.009	466.46	1052.99	0.97	0.76	11.78	14.13	467.26	0.92	0.99
2	Non-PIMA group	140	Female	57	No	Ⅲstage	3.77	13.1	3.47	29.29	45.25	97.68	195.28	167.2	0.025	2.63	6.8	0.008	432.42	1717.68	0.76	0.82	10.15	15.6	357.84	0.99	1.11
2	Non-PIMA group	141	Male	59	Yes	Ⅰ～Ⅱstage	4.75	12.09	3.44	47.37	37.77	112.26	173.63	173.84	0.046	2.79	5.95	0.006	506.88	1302.19	0.53	0.84	8.92	12.18	393.17	0.92	0.95
2	Non-PIMA group	142	Female	78	No	Ⅲstage	4.13	22.23	2.29	25.15	40.3	110.29	138.57	190.5	0.007	3.7	4.65	0.006	541.3	1219.94	0.73	0.72	7.83	17.03	374.79	0.94	1.03
2	Non-PIMA group	143	Male	70	Yes	Ⅲstage	5.08	20.68	5.43	18.94	36.81	110.93	147.21	192.33	0.059	3.14	8.32	0.005	303.73	686.33	0.73	1.12	9.46	15.25	411.86	0.92	0.98
2	Non-PIMA group	144	Male	66	No	Ⅰ～Ⅱstage	3.83	21.97	4.02	35.59	56.6	111.97	147.47	187.29	0.057	2.65	6.29	0.006	334.13	1223.54	0.82	1.32	13.56	20.15	382.52	0.99	0.98
2	Non-PIMA group	145	Female	63	No	Ⅲstage	4.75	17.18	5.19	34.07	43.83	105.2	175.85	174.55	0.062	2.7	6.72	0.006	425.95	1708.74	0.85	1.16	10.2	14.34	382.52	0.95	1.09
2	Non-PIMA group	146	Male	59	Yes	Ⅰ～Ⅱstage	4.58	16.93	3.64	26.25	35.74	87.1	155.58	170.65	0.013	2.42	7.13	0.007	350.51	1453.03	1.11	0.42	11.78	9.66	336.95	1	0.99
2	Non-PIMA group	147	Female	65	Yes	Ⅲstage	4.44	17.98	5.15	26.75	47.11	93.14	156.63	208.97	0.069	2.45	7.86	0.002	572.81	1335.09	0.41	1.28	14.11	18.84	369.92	1.01	1.05
2	Non-PIMA group	148	Male	58	Yes	Ⅰ～Ⅱstage	3.6	21.5	5.47	41.26	65.98	88.84	164.09	195.72	0.075	3.47	6.86	0.001	328.54	1832.76	0.8	0.51	12.18	13.9	404.17	1.01	0.97
2	Non-PIMA group	149	Female	57	No	Ⅲstage	2.69	19.11	5.58	54.82	39.55	141.5	156.27	169.23	0.02	3.51	6.89	0.006	320.69	1593.8	0.59	0.85	9.5	9.41	414.28	1.09	0.87
2	Non-PIMA group	150	Male	69	Yes	Ⅰ～Ⅱstage	3.53	24.63	4.6	37.46	63.81	117.71	150.89	213.49	0.001	3.23	7.88	0.003	398.14	805.84	0.84	0.51	14.97	17.94	388.92	0.99	1.06

## Sheet: SPSS analysis process
PIMA group
Descriptive Statistics
	N	minimum	maximum	average	standard deviation
Age (years)	150	37	85	65.4933	8.73913
Tumor diameter (mm)	150	2.21	6.36	4.14507	0.79496
Mean Value	150	15.56	26.91	21.2649	2.41498
std.Deviation	150	1.1	6.38	3.885	1.01498
Quantile 10	150	7.91	59.35	32.2451	10.325
Quantile 25	150	30.83	68.41	47.5751	8.735
Quantile 50	150	63.42	161.4	110.355	21.385
Quantile 75	150	85.62	223.32	162.245	24.325
Quantile 90	150	161.33	222.69	195.615	13.4451
Skewness	150	0.01	0.08	0.0424667	0.0153237
Kurtosis	150	1.73	4.59	3.20493	0.574915
Entropy	150	2.58	16.63	9.175	2.42491
Energy	150	0.001	0.012	0.00542	0.00259134
Variavce	150	157.62	711.87	435.685	98.5149
Surface Area	150	100.65	2300.12	1321.32	452.385
Flatness	150	0.42	1.07	0.715	0.145135
Elongation	150	0.33	1.41	0.855	0.205125
Minor Axis	150	3.74	18.03	11.5249	2.69489
Major Axis	150	8.83	22.82	16.5051	3.21508
High Gray Level Emphasis	150	254.87	464.08	365.865	42.675
FoxM1	150	0.86	3.7	2.48493	0.524998
Sox9 mRNA	150	1.15	4.98	3.11507	0.740326
Number of effective cases (in columns)	150
Non-PIMA group
Descriptive Statistics
	N	minimum	maximum	average	standard deviation
Age (years)	150	45	90	63.86	7.90636
Tumor diameter (mm)	150	0.57	6.24	3.77493	1.05484
Mean Value	150	12.09	31.13	20.5751	3.8451
std.Deviation	150	1.29	6.53	3.75493	0.96517
Quantile 10	150	2.21	62.75	30.7549	9.4151
Quantile 25	150	25.63	75.6	49.5149	10.3851
Quantile 50	150	76.64	162.51	113.445	18.745
Quantile 75	150	112.85	211.8	160.565	19.3052
Quantile 90	150	160.24	236.07	193.475	15.8651
Skewness	150	0.001	0.094	0.0395	0.0234509
Kurtosis	150	1.8	4.26	3.05493	0.425016
Entropy	150	2.09	11.82	6.445	1.88515
Energy	150	0.001	0.01	0.00507333	0.00184317
Variavce	150	89.76	675.61	415.665	102.345
Surface Area	150	480.27	2328.96	1385.68	356.775
Flatness	150	0.14	1.45	0.754933	0.265013
Elongation	150	0.29	1.8	0.885067	0.285113
Minor Axis	150	4.52	22.13	11.775	2.97493
Major Axis	150	8.45	26.1	15.9849	2.98508
High Gray Level Emphasis	150	238.41	475.92	366.705	46.845
FoxM1	150	0.9	1.15	0.995067	0.0500301
Sox9 mRNA	150	0.84	1.15	0.993067	0.0591999
Number of effective cases (in columns)	150
T-test
Group Statistics
Group Definitions		number of cases	average	standard deviation	Standard error of the mean
Age (years)	1	150	65.4933	8.73913	0.713547
	2	150	63.86	7.90636	0.645551
Tumor diameter (mm)	1	150	4.14507	0.79496	0.0649082
	2	150	3.77493	1.05484	0.086127
Mean Value	1	150	21.2649	2.41498	0.197183
	2	150	20.5751	3.8451	0.313952
std.Deviation	1	150	3.885	1.01498	0.0828731
	2	150	3.75493	0.96517	0.0788058
Quantile 10	1	150	32.2451	10.325	0.843035
	2	150	30.7549	9.4151	0.768739
Quantile 25	1	150	47.5751	8.735	0.71321
	2	150	49.5149	10.3851	0.847936
Quantile 50	1	150	110.355	21.385	1.74608
	2	150	113.445	18.745	1.53053
Quantile 75	1	150	162.245	24.325	1.98613
	2	150	160.565	19.3052	1.57626
Quantile 90	1	150	195.615	13.4451	1.09779
	2	150	193.475	15.8651	1.29538
Skewness	1	150	0.0424667	0.0153237	0.00125117
	2	150	0.0395	0.0234509	0.00191475
Kurtosis	1	150	3.20493	0.574915	0.0469416
	2	150	3.05493	0.425016	0.0347024
Entropy	1	150	9.175	2.42491	0.197993
	2	150	6.445	1.88515	0.153922
Energy	1	150	0.00542	0.00259134	0.000211582
	2	150	0.00507333	0.00184317	0.000150494
Variavce	1	150	435.685	98.5149	8.04371
	2	150	415.665	102.345	8.35645
Surface Area	1	150	1321.32	452.385	36.9371
	2	150	1385.68	356.775	29.1306
Flatness	1	150	0.715	0.145135	0.0118502
	2	150	0.754933	0.265013	0.0216382
Elongation	1	150	0.855	0.205125	0.0167484
	2	150	0.885067	0.285113	0.0232794
Minor Axis	1	150	11.5249	2.69489	0.220037
	2	150	11.775	2.97493	0.242902
Major Axis	1	150	16.5051	3.21508	0.262511
	2	150	15.9849	2.98508	0.243731
High Gray Level Emphasis	1	150	365.865	42.675	3.4844
	2	150	366.705	46.845	3.82488
FoxM1	1	150	2.48493	0.524998	0.0428659
	2	150	0.995067	0.0500301	0.00408494
Sox9 mRNA	1	150	3.11507	0.740326	0.0604474
	2	150	0.993067	0.0591999	0.00483365
Independent sample test
		Levin's variance homogeneity test		Equality of means t-test
		F	salience	t	degree of freedom	Significance (two-tailed)	mean difference	Standard error difference	Difference 95% confidence interval
									lower limit	upper limit
Age (years)	assumed equal variance	1.10972	0.292996	1.69745	298	0.0906563	1.63333	0.96223	-0.260293	3.52696
	Do not assume equal variance			1.69745	295.061	0.0906667	1.63333	0.96223	-0.26037	3.52704
Tumor diameter (mm)	assumed equal variance	6.66092	0.0103331	3.43203	298	0.000683829	0.370133	0.107847	0.157896	0.582371
	Do not assume equal variance			3.43203	276.972	0.000690549	0.370133	0.107847	0.15783	0.582437
Mean Value	assumed equal variance	25.9132	6.33844e-07	1.86079	298	0.063758	0.689867	0.370738	-0.0397292	1.41946
	Do not assume equal variance			1.86079	250.723	0.0639439	0.689867	0.370738	-0.0402906	1.42002
std.Deviation	assumed equal variance	0.758987	0.384347	1.13734	298	0.25631	0.130067	0.11436	-0.0949897	0.355123
	Do not assume equal variance			1.13734	297.249	0.256312	0.130067	0.11436	-0.094992	0.355125
Quantile 10	assumed equal variance	0.0565185	0.812249	1.3061	298	0.192527	1.49013	1.14091	-0.755121	3.73539
	Do not assume equal variance			1.3061	295.499	0.192536	1.49013	1.14091	-0.755199	3.73547
Quantile 25	assumed equal variance	4.35357	0.0377814	-1.75078	298	0.0810125	-1.93987	1.108	-4.12036	0.240629
	Do not assume equal variance			-1.75078	289.503	0.0810427	-1.93987	1.108	-4.12062	0.24089
Quantile 50	assumed equal variance	2.13166	0.145338	-1.33085	298	0.184255	-3.09013	2.32192	-7.65957	1.4793
	Do not assume equal variance			-1.33085	292.972	0.184272	-3.09013	2.32192	-7.65989	1.47962
Quantile 75	assumed equal variance	2.71287	0.100596	0.662563	298	0.508122	1.68	2.53561	-3.30996	6.66996
	Do not assume equal variance			0.662563	283.384	0.508149	1.68	2.53561	-3.31101	6.67101
Quantile 90	assumed equal variance	1.66044	0.198544	1.2604	298	0.208512	2.14013	1.69798	-1.20142	5.48169
	Do not assume equal variance			1.2604	290.194	0.208538	2.14013	1.69798	-1.20179	5.48205
Skewness	assumed equal variance	52.9117	3.09911e-12	1.29702	298	0.195628	0.00296667	0.00228729	-0.00153463	0.00746796
	Do not assume equal variance			1.29702	256.62	0.195789	0.00296667	0.00228729	-0.00153759	0.00747092
Kurtosis	assumed equal variance	8.00282	0.00498729	2.56954	298	0.0106695	0.15	0.0583761	0.0351183	0.264882
	Do not assume equal variance			2.56954	274.406	0.0107118	0.15	0.0583761	0.035078	0.264922
Entropy	assumed equal variance	3.12463	0.0781405	10.8858	298	1.8589e-23	2.73	0.250785	2.23647	3.22353
	Do not assume equal variance			10.8858	280.917	2.94101e-23	2.73	0.250785	2.23634	3.22366
Energy	assumed equal variance	23.0816	2.46404e-06	1.33516	298	0.182844	0.000346667	0.000259645	-0.000164303	0.000857636
	Do not assume equal variance			1.33516	269.039	0.182953	0.000346667	0.000259645	-0.000164527	0.00085786
Variavce	assumed equal variance	2.27922	0.132177	1.72603	298	0.0853779	20.0199	11.5988	-2.80601	42.8457
	Do not assume equal variance			1.72603	297.567	0.0853794	20.0199	11.5988	-2.80614	42.8459
Surface Area	assumed equal variance	6.99102	0.00862576	-1.36814	298	0.172298	-64.3601	47.0419	-156.936	28.2163
	Do not assume equal variance			-1.36814	282.647	0.172354	-64.3601	47.0419	-156.957	28.2368
Flatness	assumed equal variance	48.1706	2.4444e-11	-1.61866	298	0.106578	-0.0399333	0.0246706	-0.0884841	0.00861739
	Do not assume equal variance			-1.61866	231.001	0.106885	-0.0399333	0.0246706	-0.0885415	0.00867487
Elongation	assumed equal variance	18.6614	2.12908e-05	-1.04842	298	0.295297	-0.0300667	0.0286782	-0.0865041	0.0263708
	Do not assume equal variance			-1.04842	270.654	0.295382	-0.0300667	0.0286782	-0.0865274	0.026394
Minor Axis	assumed equal variance	2.17091	0.141699	-0.762989	298	0.446074	-0.250067	0.327746	-0.895057	0.394924
	Do not assume equal variance			-0.762989	295.134	0.446079	-0.250067	0.327746	-0.895082	0.394949
Major Axis	assumed equal variance	1.48002	0.224733	1.45202	298	0.147548	0.520133	0.358213	-0.184815	1.22508
	Do not assume equal variance			1.45202	296.373	0.147553	0.520133	0.358213	-0.18483	1.2251
High Gray Level Emphasis	assumed equal variance	0.70437	0.401992	-0.162362	298	0.871131	-0.840067	5.17404	-11.0224	9.34223
	Do not assume equal variance			-0.162362	295.447	0.871132	-0.840067	5.17404	-11.0227	9.34259
FoxM1	assumed equal variance	181.454	1.25912e-32	34.5997	298	2.20274e-106	1.48987	0.0430601	1.40513	1.57461
	Do not assume equal variance			34.5997	151.706	7.15841e-74	1.48987	0.0430601	1.40479	1.57494
Sox9 mRNA	assumed equal variance	255.551	5.73225e-42	34.9932	298	1.47077e-107	2.122	0.0606403	2.00266	2.24134
	Do not assume equal variance			34.9932	150.905	2.64386e-74	2.122	0.0606403	2.00219	2.24181
Effect size of independent samples
		standardized quantitya	point estimation	95% confidence interval
				lower limit	upper limit
Age (years)	Cohen d	8.33315	0.196004	-0.0310225	0.422704
	Hedges modification	8.3542	0.19551	-0.0309443	0.421639
	Glass Delta	7.90636	0.206585	-0.0212853	0.433769
Tumor diameter (mm)	Cohen d	0.933981	0.396297	0.16743	0.624511
	Hedges modification	0.936339	0.395298	0.167008	0.622938
	Glass Delta	1.05484	0.350892	0.120529	0.580111
Mean Value	Cohen d	3.21068	0.214866	-0.0122863	0.44166
	Hedges modification	3.21879	0.214325	-0.0122553	0.440547
	Glass Delta	3.8451	0.179414	-0.0481147	0.406346
std.Deviation	Cohen d	0.99039	0.131329	-0.0953436	0.357781
	Hedges modification	0.992892	0.130998	-0.0951034	0.35688
	Glass Delta	0.96517	0.13476	-0.0922975	0.361368
Quantile 10	Cohen d	9.88054	0.150815	-0.0759517	0.377329
	Hedges modification	9.9055	0.150435	-0.0757603	0.376379
	Glass Delta	9.4151	0.158271	-0.0690213	0.385035
Quantile 25	Cohen d	9.59556	-0.202163	-0.428892	0.0249037
	Hedges modification	9.6198	-0.201654	-0.427812	0.024841
	Glass Delta	10.3851	-0.186794	-0.41379	0.0408236
Quantile 50	Cohen d	20.1084	-0.153674	-0.380198	0.0731077
	Hedges modification	20.1592	-0.153287	-0.37924	0.0729235
	Glass Delta	18.745	-0.164851	-0.391665	0.0625123
Quantile 75	Cohen d	21.959	0.0765062	-0.149958	0.302843
	Hedges modification	22.0145	0.0763135	-0.149581	0.30208
	Glass Delta	19.3052	0.0870233	-0.139655	0.31341
Quantile 90	Cohen d	14.705	0.145538	-0.0812018	0.372035
	Hedges modification	14.7421	0.145172	-0.0809972	0.371098
	Glass Delta	15.8651	0.134896	-0.0921632	0.361505
Skewness	Cohen d	0.0198085	0.149767	-0.0769943	0.376278
	Hedges modification	0.0198586	0.14939	-0.0768004	0.37533
	Glass Delta	0.0234509	0.126506	-0.100477	0.353066
Kurtosis	Cohen d	0.505552	0.296705	0.0688929	0.524025
	Hedges modification	0.506829	0.295958	0.0687193	0.522705
	Glass Delta	0.425016	0.352928	0.122522	0.582185
Entropy	Cohen d	2.17186	1.25699	1.00832	1.50388
	Hedges modification	2.17735	1.25382	1.00578	1.50009
	Glass Delta	1.88515	1.44816	1.16688	1.72619
Energy	Cohen d	0.00224859	0.154171	-0.0726132	0.380697
	Hedges modification	0.00225427	0.153782	-0.0724303	0.379738
	Glass Delta	0.00184317	0.188082	-0.0395514	0.41509
Variavce	Cohen d	100.448	0.199305	-0.0277427	0.42602
	Hedges modification	100.702	0.198803	-0.0276728	0.424947
	Glass Delta	102.345	0.195611	-0.0321161	0.422689
Surface Area	Cohen d	407.395	-0.15798	-0.38452	0.0688244
	Hedges modification	408.424	-0.157582	-0.383551	0.068651
	Glass Delta	356.775	-0.180394	-0.407334	0.0471466
Flatness	Cohen d	0.213654	-0.186907	-0.413564	0.0400631
	Hedges modification	0.214193	-0.186436	-0.412522	0.0399622
	Glass Delta	0.265013	-0.150684	-0.377395	0.0765286
Elongation	Cohen d	0.24836	-0.121061	-0.347485	0.105566
	Hedges modification	0.248988	-0.120756	-0.346609	0.1053
	Glass Delta	0.285113	-0.105455	-0.331912	0.121354
Minor Axis	Cohen d	2.83837	-0.0881024	-0.314456	0.138399
	Hedges modification	2.84553	-0.0878804	-0.313664	0.13805
	Glass Delta	2.97493	-0.084058	-0.310435	0.142601
Major Axis	Cohen d	3.10222	0.167665	-0.0591918	0.394242
	Hedges modification	3.11005	0.167243	-0.0590427	0.393249
	Glass Delta	2.98508	0.174244	-0.0532246	0.401133
High Gray Level Emphasis	Cohen d	44.8085	-0.0187479	-0.245054	0.20759
	Hedges modification	44.9217	-0.0187007	-0.244437	0.207067
	Glass Delta	46.845	-0.0179329	-0.244229	0.208423
FoxM1	Cohen d	0.372911	3.99523	3.60157	4.38644
	Hedges modification	0.373853	3.98517	3.5925	4.37539
	Glass Delta	0.0500301	29.7794	26.3918	33.1617
Sox9 mRNA	Cohen d	0.525161	4.04067	3.64403	4.43486
	Hedges modification	0.526487	4.03049	3.63485	4.42369
	Glass Delta	0.0591999	35.8447	31.77	39.9132
a. The denominator used in estimating the magnitude of an effect. Cohen's d uses the pooled standard deviation. Hedges' correction uses pooled standard deviation, plus a correction factor.
Summary of case handling
	case
	effective		missing		total
	N	percentage	N	percentage	N	percentage
Group * Sex	300	1	0	0	300	1
Group * Smoking history	300	1	0	0	300	1
Group * TNM stage	300	1	0	0	300	1
Smoking history
计数
				total
		No	Yes
Group	Non-PIMA group	78	72	150
	PIMA group	63	87	150
total		141	159	300
Group * TNM stage
计数
		TNM stage		total
		Ⅰ～Ⅱstage	Ⅲstage
Group	Non-PIMA group	76	74	150
	PIMA group	82	68	150
总计		158	142	300
